# Supplementary material for: MDC1 mediates Pellino recruitment to sites of DNA double-strand breaks
Source: Life Sci Alliance. 2025 Mar 6;8(5):e202403074. doi: 10.26508/lsa.202403074 (PMC11884936; doi:10.26508/lsa.202403074)
Supplement: Supplementary file 1 [file LSA-2024-03074_TableS1.xlsx]

## Sheet: List_pT752_interacting_proteins
	Experiment 1		Experiment 2
Protein_ID	T752	pT752	T752	pT752
RAD50	9	36	4	28
DIP2B	0	18	4	22
TOPBP1	0	15	0	17
CIT	0	13	0	9
DNAJC10	0	9	2	11
RNF8	0	11	0	14
KIF20A	0	8	2	18
NXF1	0	9	2	15
KIF2C	0	9	0	14
KIF2C	0	9	0	13
HMMR	0	7	0	6
NSUN5	0	6	0	5
PELI2	0	5	0	8
ERCC3	0	3	0	3
GTF3C4	0	4	0	4
CSNK1D	0	5	0	6
KIF2A	0	7	0	2
MCM8	0	5	0	4
MCM9	0	6	0	7
CHD3	0	3	0	4
DDX28	0	5	0	8
PAXIP1	0	5	0	3
PELO	0	4	0	3
SMC2	0	5	0	5
TYK2	0	4	0	9
BARD1	0	4	0	3
LRCH3	0	3	0	3
CUL2	0	5	0	3
HELLS	0	4	0	2
FANCB	0	4	0	3
TXNIP	0	3	0	3
PARP9	0	3	0	2
PELI1	0	2	0	6
MELK	0	3	0	4
TAF9	0	3	0	4
SGF29	0	2	0	3
AP1G1	0	2	0	2
JAK1	0	4	0	6
KIF18B	0	4	0	2
KIF18B	0	4	0	2
TEDC2	0	3	0	4
CDC6	0	3	3	10
INTS8	0	3	0	4
DMXL1	0	3	0	2
RPUSD4	0	2	0	2
TRAPPC4	0	2	0	3
KIF4A	0	3	0	2
SNU13	0	2	0	2
ERAL1	0	3	0	3
CDC20	0	2	0	6
PHF3	0	3	0	2
AHCTF1	0	3	0	5
ADD1	0	2	0	2
PI4KA	0	2	0	2
TRAPPC3	0	2	0	2
SUMO1	0	2	0	3
CDC23	0	2	0	2
TRAPPC8	0	2	0	2
GTF3C2	0	2	0	5
SCYL1	0	2	0	2
CSNK1G1	0	2	0	2
USP22	0	2	0	3
